# Supplementary material for: Targeted Inactivation of an α/β Hydrolase Gene Enables Discovery of Heterodimeric Nenestatins
Source: Mar Drugs. 2026 Mar 8;24(3):103. doi: 10.3390/md24030103 (PMC13028485; doi:10.3390/md24030103)
Supplement: Supplementary file 1 [file marinedrugs-24-00103-s001.zip]

Archive with 1 entries (1 files):
- marinedrugs-4162483-supplementary.pdf
